# Supplementary material for: Genomic and functional characterization of the L‑sorbose phosphotransferase system in high-risk Escherichia coli lineages
Source: mSystems. 2025 Dec 9;11(1):e01274-25. doi: 10.1128/msystems.01274-25 (PMC12817954; doi:10.1128/msystems.01274-25)
Supplement: Table S12 — List of genomes included in analysis of sor genomic region. [file msystems.01274-25-s0003.xlsx]

## Sheet: Table structure
This sheet contains information on the structure of Supplementary table 12
1. Table description:
Supplementary table 12: Genome name and Kleborate results for the 105 genomes for in-depth characterization of the sor-operon surrounding regions: The table contains the genome information, including accession number, ST, phylogroup, clonal_complex, species, contig_count, N50 assigned using Kleborate (v.3.2.3), ezclermont (v.0.7.0).
2. column structure
Column	content	Description
A	Genome	Structure:Sequencetype and running random Number (NR); For each ST investigated in this study, a maximum of 20 high-quality genomes (N50 ≥ 4.0 Mb, ≤10 contigs)
B	Accession number	NCBI Accession Nuber
C	ST	Seqeuncetype determined with kleborate
D	phylogroup	Phylogrpoup determined with ezclermont; If another category is indicated in brackets next to the category, this means that ezclermont was unable to determine the category correctly. For the reason of clarity, this category has been corrected manually.
E	clonal_complex	Clonanl Complex determined with kleborate
F	species	Species determined with kleborate
G	contig_count	numer of contigs in the assembly
H	N50	N50 value

## Sheet: SupplementaryTable12
Genome	Accession number	ST	phylogroup	clonal_complex	species	contig_count	N50
ST10NR1	GCF_044094645.1_ASM4409464v1_genomic	ST10	A	ST10 Cplx	Escherichia coli / Shigella	2	5055210
ST10NR2	GCF_005890115.1_ASM589011v1_genomic	ST10	A	ST10 Cplx	Escherichia coli / Shigella	1	4775122
ST10NR3	GCF_040813385.1_ASM4081338v1_genomic	ST10	A	ST10 Cplx	Escherichia coli / Shigella	6	4893098
ST10NR4	GCF_001030405.1_Esch_coli_MGH108_V1_genomic	ST10	A	ST10 Cplx	Escherichia coli / Shigella	2	4804610
ST10NR5	GCF_014169475.1_ASM1416947v1_genomic	ST10	A	ST10 Cplx	Escherichia coli / Shigella	6	4733200
ST195NR1	GCF_023516075.1_ASM2351607v1_genomic	ST195	A	ST10 Cplx	Escherichia coli / Shigella	5	4677014
ST195NR2	GCF_025909835.1_ASM2590983v1_genomic	ST195	A	ST10 Cplx	Escherichia coli / Shigella	4	4676951
ST195NR3	GCF_047782985.1_ASM4778298v1_genomic	ST195	A	ST10 Cplx	Escherichia coli / Shigella	2	4668347
ST195NR4	GCF_049201905.1_ASM4920190v1_genomic	ST195	A	ST10 Cplx	Escherichia coli / Shigella	4	4726252
ST131NR1	GCF_964019835.1_JPI206_S6_genomic	ST131	B2	ST131 Cplx	Escherichia coli / Shigella	4	5084374
ST131NR2	GCF_001521055.2_ASM152105v2_genomic	ST131	B2	ST131 Cplx	Escherichia coli / Shigella	4	5163914
ST131NR3	GCF_029987615.1_ASM2998761v1_genomic	ST131	B2	ST131 Cplx	Escherichia coli / Shigella	2	5088968
ST131NR4	GCF_029989625.1_ASM2998962v1_genomic	ST131	B2	ST131 Cplx	Escherichia coli / Shigella	2	5285097
ST131NR5	GCF_030577255.1_ASM3057725v1_genomic	ST131	B2	ST131 Cplx	Escherichia coli / Shigella	7	4054986
ST131NR6	GCF_900448475.1_32512_F01_genomic	ST131	B2	ST131 Cplx	Escherichia coli / Shigella	7	5038308
ST131NR7	GCF_040552425.1_ASM4055242v1_genomic	ST131	B2	ST131 Cplx	Escherichia coli / Shigella	2	4824767
ST131NR8	GCF_040544505.1_ASM4054450v1_genomic	ST131	B2	ST131 Cplx	Escherichia coli / Shigella	1	4824836
ST131NR9	GCF_040735635.1_ASM4073563v1_genomic	ST131	B2	ST131 Cplx	Escherichia coli / Shigella	3	5109722
ST131NR10	GCF_002012145.1_ASM201214v1_genomic	ST131	B2	ST131 Cplx	Escherichia coli / Shigella	3	4926149
ST131NR11	GCF_021887635.1_ASM2188763v1_genomic	ST131	B2	ST131 Cplx	Escherichia coli / Shigella	10	5039596
ST131NR12	GCF_048572685.1_ASM4857268v1_genomic	ST131	B2	ST131 Cplx	Escherichia coli / Shigella	2	5315488
ST131NR13	GCF_007109345.1_ASM710934v1_genomic	ST131	B2 (U)	ST131 Cplx	Escherichia coli / Shigella	4	5112731
ST131NR14	GCF_003288455.1_ASM328845v1_genomic	ST131	B2	ST131 Cplx	Escherichia coli / Shigella	8	4989783
ST131NR15	GCF_016890105.1_ASM1689010v1_genomic	ST131	B2	ST131 Cplx	Escherichia coli / Shigella	4	5080830
ST131NR16	GCF_002120205.1_ASM212020v1_genomic	ST131	B2	ST131 Cplx	Escherichia coli / Shigella	5	5060990
ST131NR17	GCF_964041635.1_30348_2_105_genomic	ST131	B2	ST131 Cplx	Escherichia coli / Shigella	5	4835783
ST131NR18	GCF_021496425.1_ASM2149642v1_genomic	ST131	B2	ST131 Cplx	Escherichia coli / Shigella	2	5023946
ST131NR19	GCF_029987955.1_ASM2998795v1_genomic	ST131	B2	ST131 Cplx	Escherichia coli / Shigella	4	5285418
ST131NR20	GCF_030577155.1_ASM3057715v1_genomic	ST131	B2	ST131 Cplx	Escherichia coli / Shigella	9	5060226
ST38NR1	GCF_016775965.1_ASM1677596v1_genomic	ST38	D	ST38 Cplx	Escherichia coli / Shigella	1	5197546
ST38NR2	GCF_040012275.1_ASM4001227v1_genomic	ST38	D	ST38 Cplx	Escherichia coli / Shigella	2	5265106
ST38NR3	GCF_014157395.1_ASM1415739v1_genomic	ST38	D	ST38 Cplx	Escherichia coli / Shigella	1	4993983
ST38NR4	GCF_048002545.1_ASM4800254v1_genomic	ST38	D	ST38 Cplx	Escherichia coli / Shigella	1	4931974
ST38NR5	GCF_047456025.1_ASM4745602v1_genomic	ST38	D	ST38 Cplx	Escherichia coli / Shigella	2	5007645
ST38NR6	GCF_016776205.1_ASM1677620v1_genomic	ST38	D	ST38 Cplx	Escherichia coli / Shigella	1	5262652
ST38NR7	GCF_040405975.1_ASM4040597v1_genomic	ST38	D	ST38 Cplx	Escherichia coli / Shigella	6	4679123
ST38NR8	GCF_031325965.1_ASM3132596v1_genomic	ST38	D (EC_control_fail)	ST38 Cplx	Escherichia coli / Shigella	1	4825020
ST38NR9	GCF_024331585.2_ASM2433158v2_genomic	ST38	D	ST38 Cplx	Escherichia coli / Shigella	2	5217379
ST38NR10	GCF_964341145.1_1697008_genomic	ST38	D	ST38 Cplx	Escherichia coli / Shigella	1	5136344
ST38NR11	GCF_022354045.1_ASM2235404v1_genomic	ST38	D	ST38 Cplx	Escherichia coli / Shigella	4	4986748
ST38NR12	GCF_041227795.1_ASM4122779v1_genomic	ST38	D	ST38 Cplx	Escherichia coli / Shigella	3	5206252
ST38NR13	GCF_020883375.1_ASM2088337v1_genomic	ST38	D	ST38 Cplx	Escherichia coli / Shigella	1	5230471
ST38NR14	GCF_048003525.1_ASM4800352v1_genomic	ST38	D	ST38 Cplx	Escherichia coli / Shigella	1	4933310
ST38NR15	GCF_048572625.1_ASM4857262v1_genomic	ST38	D	ST38 Cplx	Escherichia coli / Shigella	1	5203150
ST38NR16	GCF_041227305.1_ASM4122730v1_genomic	ST38	D	ST38 Cplx	Escherichia coli / Shigella	6	5208286
ST38NR17	GCF_030717525.1_ASM3071752v1_genomic	ST38	D	ST38 Cplx	Escherichia coli / Shigella	2	5207826
ST38NR18	GCF_030161915.1_ASM3016191v1_genomic	ST38	D	ST38 Cplx	Escherichia coli / Shigella	9	4430636
ST38NR19	GCF_048001855.1_ASM4800185v1_genomic	ST38	D	ST38 Cplx	Escherichia coli / Shigella	1	4931974
ST38NR20	GCF_014162235.1_ASM1416223v1_genomic	ST38	D	ST38 Cplx	Escherichia coli / Shigella	1	5011599
ST405NR1	GCF_045037465.1_ASM4503746v1_genomic	ST405	D	ST405 Cplx	Escherichia coli / Shigella	3	5251409
ST405NR2	GCF_045037825.1_ASM4503782v1_genomic	ST405	D	ST405 Cplx	Escherichia coli / Shigella	5	5059228
ST405NR3	GCF_036487445.1_ASM3648744v1_genomic	ST405	D	ST405 Cplx	Escherichia coli / Shigella	3	5164516
ST405NR4	GCF_030284265.1_ASM3028426v1_genomic	ST405	D	ST405 Cplx	Escherichia coli / Shigella	5	5213255
ST405NR5	GCF_007109365.1_ASM710936v1_genomic	ST405	D	ST405 Cplx	Escherichia coli / Shigella	9	5047719
ST405NR6	GCF_016903595.1_ASM1690359v1_genomic	ST405	D	ST405 Cplx	Escherichia coli / Shigella	4	5115034
ST405NR7	GCF_040931675.1_ASM4093167v1_genomic	ST405	D	ST405 Cplx	Escherichia coli / Shigella	4	5168523
ST405NR8	GCF_022029895.1_ASM2202989v1_genomic	ST405	D	ST405 Cplx	Escherichia coli / Shigella	1	5154825
ST405NR9	GCF_045037745.1_ASM4503774v1_genomic	ST405	D	ST405 Cplx	Escherichia coli / Shigella	4	5122587
ST405NR10	GCF_021503295.1_ASM2150329v1_genomic	ST405	D	ST405 Cplx	Escherichia coli / Shigella	7	5210284
ST405NR11	GCF_016780725.1_ASM1678072v1_genomic	ST405	D	ST405 Cplx	Escherichia coli / Shigella	1	5253435
ST405NR12	GCF_011045295.1_ASM1104529v1_genomic	ST405	D	ST405 Cplx	Escherichia coli / Shigella	1	5162306
ST405NR13	GCF_040255065.1_ASM4025506v1_genomic	ST405	D	ST405 Cplx	Escherichia coli / Shigella	3	5042966
ST405NR14	GCF_020827635.1_ASM2082763v1_genomic	ST405	D	ST405 Cplx	Escherichia coli / Shigella	9	5176326
ST405NR15	GCF_003571785.1_ASM357178v1_genomic	ST405	D	ST405 Cplx	Escherichia coli / Shigella	5	5119553
ST405NR16	GCF_003813145.1_ASM381314v1_genomic	ST405	D	ST405 Cplx	Escherichia coli / Shigella	6	5206490
ST405NR17	GCF_045037675.1_ASM4503767v1_genomic	ST405	D	ST405 Cplx	Escherichia coli / Shigella	3	5106741
ST405NR18	GCF_022559045.1_ASM2255904v1_genomic	ST405	D	ST405 Cplx	Escherichia coli / Shigella	5	5107105
ST405NR19	GCF_003937765.1_ASM393776v1_genomic	ST405	D	ST405 Cplx	Escherichia coli / Shigella	6	5032513
ST405NR20	GCF_045573545.1_ASM4557354v1_genomic	ST405	D	ST405 Cplx	Escherichia coli / Shigella	7	5115463
ST410NR1	GCF_028473865.1_ASM2847386v1_genomic	ST410	C	ST23 Cplx	Escherichia coli / Shigella	9	4790645
ST410NR2	GCF_038096115.1_ASM3809611v1_genomic	ST410	C	ST23 Cplx	Escherichia coli / Shigella	4	4767432
ST410NR3	GCF_009761715.1_ASM976171v1_genomic	ST410	C	ST23 Cplx	Escherichia coli / Shigella	3	4816454
ST410NR4	GCF_027570235.2_ASM2757023v2_genomic	ST410	C	ST23 Cplx	Escherichia coli / Shigella	6	4799348
ST410NR5	GCF_048157365.1_ASM4815736v1_genomic	ST410	C	ST23 Cplx	Escherichia coli / Shigella	2	4890123
ST410NR6	GCF_041899885.1_ASM4189988v1_genomic	ST410	C	ST23 Cplx	Escherichia coli / Shigella	6	4842357
ST410NR7	GCF_049445335.1_ASM4944533v1_genomic	ST410	C	ST23 Cplx	Escherichia coli / Shigella	5	4878700
ST410NR8	GCF_030708395.1_ASM3070839v1_genomic	ST410	C	ST23 Cplx	Escherichia coli / Shigella	3	4805295
ST410NR9	GCF_049445215.1_ASM4944521v1_genomic	ST410	C	ST23 Cplx	Escherichia coli / Shigella	6	4878793
ST410NR10	GCF_040530785.1_ASM4053078v1_genomic	ST410	C	ST23 Cplx	Escherichia coli / Shigella	5	4818828
ST410NR11	GCF_024760205.1_ASM2476020v1_genomic	ST410	C	ST23 Cplx	Escherichia coli / Shigella	3	4724879
ST410NR12	GCF_013374255.1_ASM1337425v1_genomic	ST410	C	ST23 Cplx	Escherichia coli / Shigella	2	4847574
ST410NR13	GCF_046097055.1_ASM4609705v1_genomic	ST410	C	ST23 Cplx	Escherichia coli / Shigella	5	4775969
ST410NR14	GCF_018075285.1_ASM1807528v1_genomic	ST410	C	ST23 Cplx	Escherichia coli / Shigella	4	4769833
ST410NR15	GCF_024585385.1_ASM2458538v1_genomic	ST410	C	ST23 Cplx	Escherichia coli / Shigella	3	4858832
ST410NR16	GCF_024399595.1_ASM2439959v1_genomic	ST410	C	ST23 Cplx	Escherichia coli / Shigella	4	4752465
ST410NR17	GCF_049445115.1_ASM4944511v1_genomic	ST410	C	ST23 Cplx	Escherichia coli / Shigella	5	4878814
ST410NR18	GCF_019355475.1_ASM1935547v1_genomic	ST410	C	ST23 Cplx	Escherichia coli / Shigella	5	4954777
ST410NR19	GCF_022558705.1_ASM2255870v1_genomic	ST410	C	ST23 Cplx	Escherichia coli / Shigella	7	4854815
ST410NR20	GCF_030413845.1_ASM3041384v1_genomic	ST410	C	ST23 Cplx	Escherichia coli / Shigella	5	4810505
ST648NR1	GCF_028597705.1_ASM2859770v1_genomic	ST648	F	ST648 Cplx	Escherichia coli / Shigella	4	5278798
ST648NR2	GCF_017310445.1_ASM1731044v1_genomic	ST648	F	ST648 Cplx	Escherichia coli / Shigella	5	5284197
ST648NR3	GCF_904863255.1_MINF_9A_genomic	ST648	F	ST648 Cplx	Escherichia coli / Shigella	9	5121811
ST648NR4	GCF_024918375.1_ASM2491837v1_genomic	ST648	F	ST648 Cplx	Escherichia coli / Shigella	7	5100777
ST648NR5	GCF_904865655.1_MSB1_8B_genomic	ST648	F	ST648 Cplx	Escherichia coli / Shigella	6	5251940
ST648NR6	GCF_016942635.1_ASM1694263v1_genomic	ST648	F	ST648 Cplx	Escherichia coli / Shigella	3	4926180
ST648NR7	GCF_041228015.1_ASM4122801v1_genomic	ST648	F	ST648 Cplx	Escherichia coli / Shigella	3	5171379
ST648NR8	GCF_036884425.1_ASM3688442v1_genomic	ST648	F	ST648 Cplx	Escherichia coli / Shigella	9	5173236
ST648NR9	GCF_003194265.1_ASM319426v1_genomic	ST648	F	ST648 Cplx	Escherichia coli / Shigella	7	5074278
ST648NR10	GCF_026614815.1_ASM2661481v1_genomic	ST648	F	ST648 Cplx	Escherichia coli / Shigella	8	5369426
ST648NR11	GCF_030519795.2_ASM3051979v2_genomic	ST648	F	ST648 Cplx	Escherichia coli / Shigella	5	5115804
ST648NR12	GCF_003812945.1_ASM381294v1_genomic	ST648	F	ST648 Cplx	Escherichia coli / Shigella	7	5231450
ST648NR13	GCF_000522205.1_Esch_coli_BIDMC_17B_V2_genomic	ST648	F	ST648 Cplx	Escherichia coli / Shigella	8	4503153
ST648NR14	GCF_036287745.1_ASM3628774v1_genomic	ST648	F	ST648 Cplx	Escherichia coli / Shigella	9	5044154
ST648NR15	GCF_004138625.1_ASM413862v1_genomic	ST648	F	ST648 Cplx	Escherichia coli / Shigella	1	5083560
ST648NR16	GCF_000474825.1_Esch_coli_BIDMC_19C_V1_PacBio_genomic	ST648	F	ST648 Cplx	Escherichia coli / Shigella	5	5097434
ST648NR17	GCF_000522305.1_Esch_coli_BIDMC_2B_V2_genomic	ST648	F	ST648 Cplx	Escherichia coli / Shigella	8	4666420
ST648NR18	GCF_045574525.1_ASM4557452v1_genomic	ST648	F	ST648 Cplx	Escherichia coli / Shigella	10	5103362
ST648NR19	GCF_042138005.1_ASM4213800v1_genomic	ST648	F	ST648 Cplx	Escherichia coli / Shigella	2	5181045
ST648NR20	GCF_028597905.1_ASM2859790v1_genomic	ST648	F	ST648 Cplx	Escherichia coli / Shigella	5	4954737
